# Supplementary material for: 3CPET: finding co-factor complexes from ChIA-PET data using a hierarchical Dirichlet process
Source: Genome Biol. 2015 Dec 22;16:288. doi: 10.1186/s13059-015-0851-6 (PMC4716632; doi:10.1186/s13059-015-0851-6)
Supplement: Additional file 2: — Excel file listing the inferred ER-alpha and RNAP-II related networks. (XLSX 35 kb) [file 13059_2015_851_MOESM2_ESM.xlsx]

## Sheet: ER Chromatin maintainners
Topic_1	Topic_2	Topic_3	Topic_4	Topic_5	Topic_6	Topic_7	Topic_8
GSK3B_MYC	HDAC1_SMARCA5	BRCA1_E2F4	HNRNPK_SUMO2	CAD_TUBB4B	E2F1_XIAP	HDAC1_KDM5C	AR_TDG
NEDD8_SUMO2	RPS3_RPS3A	CTNNB1_NR5A1	HSF1_SUMO2	RPS7_SUMO2	CREBBP_PML	CTCF_ZBTB33	ESR1_SRC
CDKN1A_MDM4	MDM2_RPL5	AR_CTNNB1	HDAC5_HIF1A	ELAVL1_PRSS23	CTNNB1_ZBTB33	CDK2_MYC	MAPK1_NCOA3
DNMT1_E2F1	MYOD1_SNW1	EP300_SKP2	HIF1A_MDM2	RPL13_RPS3	ANAPC5_HDAC1	CDK2_FOXM1	AR_TADA3
CDK2_XRCC6	HDAC5_RPS3A	BRCA1_CTBP1	MAX_PPP1CC	ELAVL1_WAPAL	CREBBP_CTBP1	CDK2_PHB2	ESR1_MED1
HDAC4_TP53BP1	EWSR1_RAD21	DDB1_E2F1	MYC_PIM1	CAD_RPS3	AR_CTNNB1	ELF1_SUMO2	BHLHE40_SUMO1
ARID3A_E2F1	PSMC1_RAD21	CTNNB1_LEF1	EP300_TCF3	RPS3_RPS7	CDT1_EP300	ELF1_SP1	CDK9_MED1
CDT1_E2F1	CDK9_MYC	EP300_TP53BP1	HDAC2_TCF3	EP300_LEF1	BRCA1_RB1	JUN_MYOD1	ESR1_TADA3
E2F1_MDM4	CHD4_HDAC2	BRCA1_TP53BP1	ELAVL1_TCF3	CEBPB_SMAD3	CDK2_JUP	CDK2_FZR1	SUMO1_THRB
BRD2_E2F1	PRSS23_TCF12	BRCA1_SUMO1	JUND_SMAD3	NIPBL_PRSS23	BRCA1_SUMO1	CTCF_SUZ12	POU2F1_RELA
CEBPD_E2F1	HDAC5_KPNB1	EP300_MDM4	FOS_MAPK1	EP300_NCOA3	EGR1_SUMO1	E2F1_RB1	MED1_POLR2E
PARP1_TRIM28	SMC4_SUMO2	BRCA1_XRCC5	DDIT3_FOS	RPL13_RPS7	BIRC2_GSK3B	CAND1_CTCF	ATF3_CEBPB
SUMO2_TRIM28	SUMO2_TUBB4B	CEBPB_MAPK1	FOS_JUND	CTBP1_HDAC4	NCOA3_NFKB1	BMI1_TOP2A	CEBPB_SMAD3
HCFC1_RBBP4	SFPQ_SUMO2	EP300_NCOA6	ATF3_HDAC3	CREB1_SMARCA4	BRCA1_CTBP1	JUN_SP1	CEBPB_EGFR
HCFC1_SP1	SUMO2_TRAP1	CTNNB1_NFKB1	DDIT3_HDAC1	AR_XRCC6	CTNNB1_LEF1	CDK2_PPP1CA	CREBBP_KAT2B
HCFC1_SUMO2	CHD3_HDAC2	POLR2C_POLR2E	BCL6_JUND	HDAC1_SMARCA4	GSK3B_MDM2	JUN_SUMO2	HDAC2_SMARCA4
GSK3B_NCOA3	HDAC5_LRPPRC	BRCA1_CDK1	CCNT1_MYC	CEBPD_CREBBP	BRCA1_E2F4	CCNB1_CDK2	RUNX1_SMARCA4
HDAC2_NCOA3	AIRE_SMC3	BRCA1_CDK2	AHR_CCNT1	NCOA6_XRCC6	ANAPC5_CDT1	CAND1_SUMO2	RUNX1_SMAD3
KAT2B_NCOA3	RPS13_RPS7	HDAC2_PML	MAD1L1_MNT	NCOA6_NFKB1	CEBPD_CREBBP	CTCF_TOP2A	CREBBP_HMGA1
CEBPD_NCOA3	HDAC5_RAN	BRCA1_RB1	MYOD1_TCF3	ELAVL1_KPNB1	RUNX1_SMARCA4	CDK2_E2F1	CREB1_SMARCA4
DNMT1_GSK3B	RAD21_RPL5	CTNNB1_FHL2	ID3_TCF12	EP300_MYBL2	KDM1A_SUMO1	SP1_TAF4	CREB1_CREBBP
HDAC2_RBBP4	AIRE_SMC1A	MYOD1_RXRA	ID1_TCF12	CREBBP_KAT2B	HDAC1_SMARCA4	E2F4_FHL2	CSNK2A1_FOS
DNMT1_HDAC2	NAP1L1_RAD21	BRCA1_TOPBP1	MCM7_SUMO1	CDKN1A_EP300	EP300_MDM4	CDKN1A_MDM2	SMARCA4_SUMO2
DAZAP2_ELAVL1	DEK_ELAVL1	CDT1_EP300	SFPQ_SUMO1	CREBBP_SRF	CEBPB_RUNX1	TAF4_TRRAP	CEBPD_CREBBP
BIRC2_JUP	SMAD2_SNW1	BRCA1_RBBP4	RPS3A_SUMO1	ESR1_MED24	SKI_TP53	EP300_FOSL2	PAX6_RB1
MDM2_XIAP	HDAC4_SNW1	BRCA1_FHL2	DEK_SUMO1	RELA_TLE1	MYBL2_RBBP4	CDC27_RB1	CEBPA_NCOA3
ASH2L_NCOA6	SNW1_SRRM1	MED7_PML	KPNB1_SUMO1	MYC_SMARCA4	MYC_SMARCA4	POLR2A_WWOX	NCOA6_PARP1
ASH2L_E2F4	CDK9_SNW1	RUNX1_SMAD3	NR3C1_RAN	SUMO2_TOP2B	E2F1_TP53BP1	MYCN_SP1	RBBP4_SP1
MYC_SKP2	HNRNPU_SNW1	CREBBP_NCOA6	NR3C1_PRKDC	HDAC3_NFKB1	EP300_SKP2	ELAVL1_TAF4	HDAC1_SMAD4
NEDD8_PARP1	DDB1_SNW1	CREBBP_CTBP1	HSP90AA1_RPL5	MXD1_SMC3	BRCA1_TP53BP1	FZR1_RB1	SMAD3_TP53
E2F4_HDAC1	RAD21_SNW1	CREB1_EP300	HDAC5_HSP90AA1	CCNT1_POLR2A	PML_TOP2B	SUMO2_TRIM33	DAZAP2_LEF1
CEBPD_HDAC1	CHD3_TAL1	HDAC1_SMAD4	SF3A3_TCF3	RB1_RBBP4	PML_SUMO1	FOSL2_SUMO2	NEDD8_PARP1
NEDD8_RBBP4	SFPQ_SMC3	HDAC1_SMARCA4	RPS13_TCF3	CABIN1_TFAP4	PML_TDG	KDM5C_SUMO2	DNTTIP2_RXRA
DDB1_RBBP4	SFPQ_SRRM1	MYC_SMARCA4	TCF3_TRIM33	HNRNPK_NEDD8	BRCA1_JUND	CDK2_COPS5	EP300_SKP2
RBBP4_SUMO2	SFPQ_SP1	CDK2_PARP1	RPL13_TCF3	JUN_RB1	BRCA1_TOPBP1	CDC25B_CDK2	CDT1_EP300
ELAVL1_RBBP4	RAD21_SFPQ	EP300_JUN	HDAC5_MCM7	ESR1_RELA	MDM2_TRIM28	KAT5_RB1	HDAC1_TRIM28
KDM1A_NEDD8	KPNB1_RAN	CTBP1_HDAC4	MCM7_RAD21	PARP1_PCNA	PML_RXRA	SUMO2_TOP2A	E2F4_RBL1
MDM2_NEDD8	AIRE_HDAC1	CTNNB1_GSK3B	HDAC2_SNW1	HNRNPK_SUPT5H	PML_SF1	E2F1_KAT2B	BRCA1_RB1
CTBP1_MDM2	AIRE_PRKDC	KDM1A_RB1	AHR_EP300	HDAC4_ZBTB16	MYC_PML	MYOD1_RB1	AR_CTNNB1
CDK1_CDT1	AIRE_RAD21	CDKN1A_DDB1	MEN1_SMAD3	HDAC2_SP3	HDAC2_ZBTB16	HDAC2_RBL1	CDKN1A_SKP2
SKP2_SP1	HDAC5_RPL5	ANAPC5_EP300	CCNT1_TAF1	NFKB1_TP53BP1	HDAC3_TOP2B	POLR2A_SMC3	EP300_MDM4
ARID3A_SUMO2	RPL5_RPS3A	CTNNB1_KAT2B	CREBBP_NPAT	NPM1_RB1	CREBBP_FOXO1	HDAC2_JUN	BRCA1_XRCC5
DDB1_SKP2	RPL5_RPS3	CDK2_MYBL2	RB1_TCF3	NR0B2_SMARCB1	ESR1_UBE2I	MEN1_MYC	CTNNB1_LEF1
DNMT1_SUMO2	RPL13_RPL5	ASH2L_ESR1	MCM2_RAD21	HIF1A_PARP1	PIAS1_SUMO1	DDX5_EP300	DDB1_E2F1
CDT1_SKP2	EWSR1_HDAC3	NCOA6_NFKB1	AHR_RB1	CCND1_SP1	FOS_UBE2I	NCOA6_RB1	MYC_SMARCA4
DAXX_DNMT1	HDAC3_PRKDC	AR_FHL2	HDAC2_MXD1	CTNNB1_RUVBL2	RNF4_UBE2I	FOSL2_JUN	NCOA3_NCOR2
E2F4_HCFC1	CHD3_CHD4	CEBPB_EGFR	ESR1_FOS	BCL6_CDK8	HDAC3_SKI	HDAC4_JUN	CEBPA_SMARCA4
HDAC1_TRIM28	CHD4_MYC	CREB1_CREBBP	MNT_MYC	CHD3_SMARCA2	RXRA_TDG	CREBBP_HIF1A	CEBPB_SMARCA4
MYBL2_RBL1	CHD4_SRRM1	EP300_NCOA3	CREBBP_ONECUT1	EP300_RUNX1	HDAC1_TP53	POLR2A_SUMO2	BRCA1_TP53BP1
E2F1_NFKB1	CHD3_HDAC1	BRCA1_NCOA3	HDAC1_TLE1	MYC_RELA	CREBBP_TDG	DAXX_HDAC3	CDK9_DDX5
AR_BRCA1	CHD3_SUMO2	CDK1_CDKN1A	ID2_MYOD1	POLR2A_SMARCB1	RNF4_TDG	MYC_TRRAP	CDK2_SKP2
BRCA1_NCOA3	RAD21_SF3A3	ANAPC5_CREBBP	FOXA1_ONECUT1	CEBPA_EWSR1	HDAC1_PML	EP300_JUN	CREBBP_TRIM28
CEBPA_NCOA3	MDM2_PSMC1	JUN_NR3C1	DEK_EP300	CAND1_SMARCB1	ESR1_TDG	BRD8_KAT5	MED1_VDR
HDAC1_KDM1A	PSMC1_SUMO2	RPL13_RPS7	DDB1_PCNA	ELAVL1_NCOA3	PIAS1_UBE2I	EP300_RUNX1	CDK8_SMAD2
NCOA6_PARP1	MYC_SMC4	AR_BRCA1	PCNA_RAD21	ATF2_MAPK1	DDB1_NEDD8	BIRC2_E2F1	HDAC1_SMARCA4
GSK3B_XIAP	HDAC1_SMC4	CTNNB1_DDB1	AIRE_CREBBP	CAND1_HNRNPH2	HNRNPA3_RPS13	E2F1_NEDD8	CEBPB_MAPK1
HDAC2_NEDD8	DDX3X_HDAC5	NFKB1_STAT3	NAP1L1_SUMO1	CAND1_RPS7	PML_ZBTB16	ESR1_JUN	MYC_RELA
SMAD2_TRIM33	DHX9_HDAC5	BRCA1_CTNNB1	HDAC2_MEN1	MAPK1_PPP1CC	PML_SKI	LMO2_RB1	KDM1A_RBBP4
DAXX_SUMO1	HDAC5_PRKDC	CDK2_NEDD8	HDAC3_RUNX1	KDM1A_TAL1	PML_SMARCA4	RB1_TAL1	ELAVL1_STAT3
CDK1_PPP1CA	HDAC5_RPS3	E2F1_NFKB1	COPS5_HNRNPH2		SMARCA4_TOP2B	RB1_YY1	ESR1_TOP2B
CEBPB_SMARCA4	RPS13_RPS3A	E2F1_GTF2H1	SMC4_SUMO1		BRCA1_RBBP4	JUN_NR3C1	CAND1_DDB1
DDB1_E2F1	NAP1L1_RPS3A	CDK2_KAT2B	ID2_TCF3		HDAC2_PML	CUX1_RB1	MDC1_XRCC5
RBBP4_SP1	RPL13_RPS3A	MYBL2_RBL1	BCL6_HDAC1		HDAC2_KDM1A	ELAVL1_TRIM33	BRCA1_RBBP4
E2F1_E2F4	DDX3X_ELAVL1	DAZAP2_LEF1	FOS_HDAC2		ASH2L_HCFC1	E2F1_GSK3B	BRCA1_SMARCA4
CAD_SUMO2	SMC3_SRRM1	AR_STAT3	JUND_MAPK1		CEBPA_SMARCA4	CEBPB_SMARCA2	ATF3_GSK3B
BCL6_HDAC2	SMARCA5_SMC3	CEBPB_SMAD3	MCM7_SMC1A		DAXX_HDAC3	AR_TRIM24	CUL2_RPS25
EP300_TP53	NIPBL_SMC3	EP300_LEF1	MCM7_SUMO2		CREBBP_FOS	CDK1_CUX1	CREBBP_SP3
SUMO2_WAPAL	DHX9_PRKDC	CREBBP_KAT2B	HDAC1_PPP1CC		SMARCA5_SUMO2	E2F1_FHL2	BRCA1_CTBP1
HDAC2_MAD1L1	SMC1A_SRRM1	KDM1A_SUMO1	MAPK1_SMAD3		TP53_TRIM24	ASH2L_E2F1	CREB1_EP300
NEDD8_SKP2	DEK_SRRM1	NFKB1_TP53BP1	CREBBP_DEK		RXRA_TRIM24	ESR1_SMARCA2	ESR1_SMARCA2
DNMT1_SP1	ELAVL1_SRRM1	CREBBP_STAT3	RUNX1_TCF3		KAT5_TP53	CSNK2A1_ITCH	DAXX_SUMO1
ELAVL1_GSK3B	SRRM1_WAPAL	ESR1_STAT3	JUND_MEN1		DDB1_E2F1	MDM2_WWOX	AR_CCND1
CREBBP_MDC1	RPS7_SRRM1	HDAC1_STAT3	HNRNPU_SUMO1		CTNNB1_DDB1	CREBBP_EGR1	ESR2_NCOR2
HDAC1_NPM1	SMARCA5_SMC1A	ASH2L_CTNNB1	RPS3_SUMO1		CDK7_ESR1	CEBPB_SP3	CAND1_ELAVL1
DAZAP2_LEF1	RAD21_SMC1A	CREBBP_MYBL2	FOXA1_TLE1		KAT5_PML	DAXX_MDM2	RELA_TAF6
EGFR_HDAC2	RAD21_RPS13	DAXX_DNMT1	ELAVL1_JUND		HDAC2_TP53	HDAC1_JUN	TAF10_TP53
CEBPA_E2F4	RPS13_RPS3	AR_GSK3B	RUNX1_TLE1		KDM1A_TRIM28	PPP1CA_RB1	ESR1_NCOR2
HCFC1_HDAC1	RPL13_RPS13	EP300_KDM1A	EP300_NAP1L1		CEBPB_MAPK1	CTCF_YY1	BRCA1_E2F4
CTNNB1_RXRA	HNRNPA3_HNRNPU	EP300_KAT2B	ATF3_JUND		PML_TP53	RB1_TAF1	MYC_TADA3
CTNNB1_SMAD2	HNRNPA3_RAD21	BRCA1_RBL1	HSP90AA1_SP1		CTNNB1_NR5A1	CUL2_NEDD8	CAND1_ERCC6
RXRA_SMARCA4	CDK9_TUBB4B	BRCA1_E2F1	DDIT3_SUMO2		FOS_PML	E2F1_KAT5	RELA_TAF1
SUMO1_UBE2I	HNRNPU_RAD21	BRCA1_MYC	HDAC4_MAPK1		E2F1_SKP2	EP300_SP3	AR_GTF2F1
SKI_UBE2I	HNRNPU_RPS3	BRCA1_SKP2	ID2_TCF12		DNMT1_HDAC1	PML_TOPBP1	AR_EGFR
KAT5_UBE2I	DDB1_RPS7	BRCA1_TRRAP	ESR1_MEN1		CEBPB_SMAD3	HDAC3_PIN1	CREBBP_MYBL2
JUN_PIAS1	RAD21_UBA1	CTNNB1_DAZAP2	JUND_YY1		EP300_NCOA6	CDKN1A_RBBP4	POLR2E_POLR2K
HDAC3_SMARCA4	SUMO2_UBA1	RB1_RBL1	MYOD1_RUNX1		BRCA1_XRCC5	HDAC2_SP3	DDB1_ERCC6
ESR1_GTF2H1	DAPK3_RAD21	KAT2B_RB1	MAX_PIM1		HDAC1_SMAD4	BCL6_HSP90AA1	RBL1_RBL2
FOXO1_MDM2	NPAT_RAD21	DNMT1_RB1	EP300_FEN1		FOXO1_SMAD3	CDK1_FZR1	ESR1_GTF2H1
KDM1A_RBBP4	DEK_RAD21	RB1_SKP2	CDK8_MYC		KAT5_STAT3	MYC_RELA	CEBPB_SP3
HDAC2_SMARCA4	RAD21_TUBB4B	E2F4_RB1	ATF3_SMAD3		DNMT1_KDM1A	CDK2_CDT1	RAD21_RPS3
AHR_CTNNB1	PPM1D_RAD21	MDM4_RB1	MYC_SMARCA2		EP300_NCOR2	CEBPB_SP1	BRCA1_CTNNB1
NCOR2_UBE2I	HNRNPH2_RAD21	CEBPD_RB1	TAL1_TCF3		HDAC2_NEDD8	CAND1_SUMO1	CAND1_HDAC5
EP300_NCOA6	CAD_RAD21	CDK2_CDKN1A	NR2F6_TFAP4		ELAVL1_GSK3B	CUX1_SUMO2	SUMO2_SUPT5H
CTBP1_SP1	RAD21_WAPAL	CDKN1A_CREBBP	COPS5_JUND		CEBPB_EGFR	SUMO1_TP53	CCND1_ESR1
MED7_RELA	RAD21_RPS7	CDKN1A_ESR1	DDIT3_JUND		PML_SMAD3	ELAVL1_TP53	ESR1_RELA
ELAVL1_STAT3	NPAT_SUMO2	CDKN1A_E2F1	CREBBP_TCF3		ELAVL1_STAT3		FOS_GTF2F1
ANAPC5_E2F1	ELAVL1_NAP1L1	CDKN1A_HDAC2	EP300_JUND		NEDD8_SKP2		AR_TP53
SUMO1_TOP2B	NIPBL_SUMO2	CDKN1A_PARP1	TCF12_TCF3		MAPK1_PML		PARP1_TP53
ESR1_SF1	RPL5_RPS7	CDKN1A_HDAC1	MYC_SMARCB1		HDAC3_ZBTB16		VHL_XRCC5
DNMT1_HDAC3	HDAC5_HNRNPA3	CDKN1A_HDAC4	HDAC1_HSF1		CREB1_CREBBP		AR_PAX6
HDAC3_RELA	DHX9_RAD21	CDKN1A_TRRAP	SP3_SUMO2		NR3C1_SMARCA4		CSNK2A1_TP53
DNMT1_HDAC1	SMC1A_WAPAL	CDK2_RBL1	CEBPB_HSF1		PML_SP1		PARP1_PCNA
NPM1_SMARCA4	CHD4_TAL1	CDK2_XRCC5	HDAC2_HNRNPK		ESR1_ZBTB16		TP53_XRCC6
HDAC1_SMAD4	HNRNPU_RPL5	CDK2_TRIM28	CDK2_ID2		MAPK1_RXRA		CTBP1_TP53
HCFC1_HDAC2	NAP1L1_RPS3	CDK2_HCFC1	PCNA_TFAP4		MYBL2_PARP1		EP300_TP53BP1
HDAC3_RBBP4	HDAC5_TRAP1	CDK2_CDT1	TCF3_YY1		AR_EGFR		CCND1_EP300
SMAD3_TP53	LRPPRC_MYC	E2F1_RBL1	HNRNPA3_SUMO1		UBE2I_ZBTB16		POLR2E_XRCC5
CDK1_CDKN1A	ELAVL1_RAN	HDAC3_RBL1	ID3_MYOD1		ESR1_TOP2B		CDK9_RAD21
CEBPA_NCOA6	DDB1_HDAC5	HDAC1_RBL1	HDAC2_SMARCA5		NPM1_TP53		CTNNB1_NR5A1
CEBPB_EGFR	SRRM1_SUMO2	E2F4_RBL1	ID1_MYOD1		JUN_PML		DNTTIP2_SUMO2
SMARCA2_SMARCA4	ELAVL1_G3BP1	RBL1_SUMO2	HINFP_JUND		HDAC1_TOP2B		HDAC2_SP3
NCOA3_TP53BP1	RAN_TFAP4	E2F1_TOPBP1	HNRNPH2_MAX		ESR1_TRIM24		BRCA1_SMARCA2
E2F1_SKP2	CSTA_RAD21	CREBBP_NR5A1	MEN1_NFKB1		TDG_UBE2I		CCND1_RB1
DNMT1_RBBP4	LRPPRC_RAD21	CREBBP_NCOA3	CEBPB_MYC		SKI_SMAD2		RBL1_TAF1
NPM1_PML	AIRE_KPNB1	ESR1_NRIP1	MYC_SMARCA5		HDAC1_RXRA		FOXO1_PARP1
MDM2_PML	HDAC4_UBA1	ESR1_NCOA6	HDAC2_RUNX1		PIAS1_TP53		H2AFX_TRAP1
HDAC3_STAT3	RAD21_RPS3A	ESR1_KDM1A			RNF4_SP1		CAND1_RPS25
JUN_STAT3	DDB1_UBA1	SUMO1_XRCC5			HDAC3_NCOR2		HDAC5_NPM1
CTNNB1_SMAD3	DDB1_RAD21	SUMO1_TRIM28			NCOR2_SF1		RBL2_TAF1
CTNNB1_SMARCA4	RAD21_SMARCA5	GSK3B_NFKB1			TDG_TP53		HDAC4_TP53
SKI_SMAD3	RPL5_RPS25	NFKB1_PARP1			ESR1_SKI		MEN1_TP53
JUN_SMAD3	DHX9_SUMO2	HDAC4_NFKB1			CREBBP_SP3		CDK2_NEDD8
SUMO1_ZBTB16	AIRE_HDAC2	KAT2B_XRCC6			JUN_MYC		CREBBP_RBBP4
NCOR2_ZBTB16	HDAC5_SFPQ	AR_XRCC5			RUNX1_SMAD3		HDAC2_PML
HDAC1_ZBTB16	LRPPRC_SUMO2	MYC_XRCC5			SUMO1_TDG		SFPQ_WWOX
TOP2B_TP53	DHX9_EWSR1	PARP1_XRCC5			CTBP1_SP1		HDAC5_RPS3A
CREBBP_JUN	RAD21_RPS3	NCOA6_XRCC5			EP300_TP53BP1		ERCC6_SUMO2
ESR1_RNF4	HDAC2_SFPQ	E2F1_LEF1			GSK3B_XIAP		MED1_TRIP4
FOS_SUMO1	CDK9_SMAD2	HDAC1_LEF1			SMARCA4_SUMO1		DHX9_NEDD8
JUN_SUMO1	HNRNPU_RPS13	HDAC2_STAT3			PSMC1_RAD21		C1QBP_CAND1
TP53_UBE2I	CDK9_TRIM33	CDKN1A_SKP2			ESR1_NCOR2		POLR2C_POLR2G
MED7_UBE2I	CHD4_ELAVL1	CDK2_SKP2			CTNNB1_PML		C1QBP_NEDD8
MYC_UBE2I	CAD_SMAD2	SUMO2_TOPBP1			PML_UBE2I		NFKB1_RPS3
JUN_UBE2I	RAD21_TRAP1	CREBBP_TRIM28			PML_RELA		TMPO_XRCC5
MDM2_UBE2I	RPS25_RPS3A	CTCF_TOP2A			PML_TRIM24		ILF3_RPS25
KAT5_RELA	RPS13_RPS25	CDK2_XRCC6			PML_RNF4		NEDD4_YY1
JUN_MAPK1	MDM2_RPS25	MDM4_SUMO1			HDAC3_PML
NCOR2_RXRA	RPS25_RPS3	NCOA3_NFKB1			PPP1CA_SFPQ
HDAC1_PIAS1	RPL13_RPS25	NCOA6_XRCC6			CREBBP_KAT2B
MDM2_PIAS1	RPS25_RPS7	HDAC2_SMARCA4			EGR1_PTEN
ELAVL1_NCOA3	SFPQ_SMARCA5	MYC_RBL1			HDAC2_SMARCA4
HDAC2_PIAS1	RPL5_RPS13	CREBBP_RBBP4			SMAD2_SMARCA4
ESR1_PIAS1	CHD3_HDAC3	EGFR_STAT3			CEBPB_SMARCA5
JUN_SKI	CHD4_HDAC1	RUNX1_SMARCA4			MED7_PML
VHL_XRCC5	CHD4_SUMO2	ELAVL1_TRIM33			CEBPB_SMARCA4
CTBP1_KAT2B	DEK_HDAC2	CEBPD_CREBBP
NEDD8_XIAP	CHD3_SMARCA5	DAXX_MDM2
KDM1A_SUMO2	CHD3_KPNB1	HDAC3_NFKB1
HDAC5_XRCC5	HDAC5_MCM4	CDK2_JUP
DHX9_XRCC5	MCM4_RAD21	RBBP4_XRCC6
H2AFX_XRCC5	MCM4_SUMO2	AR_MAPK1
ESR1_NR0B2	ELAVL1_EWSR1	COPS5_CTNNB1
MYBL2_SKP2	KPNB1_MYC	CEBPA_SMARCA4
ESR1_POU2F1	MYC_TMPO	DAXX_HDAC3
CREB1_CREBBP	HDAC5_UBA1	CDKN1A_MDM4
DNMT1_TRIM28	CAD_HDAC5	CTNNB1_MEN1
ELAVL1_HCFC1	DDX3X_SUMO2	CDKN1A_RBBP4
MYBL2_SUMO2	RAD21_SMC3	CEBPB_SMARCA4
RBBP4_SP3	SMC3_WAPAL	E2F1_RB1
DNMT1_SP3	RAD21_SRRM1	TAF4_TRRAP
CTBP1_HDAC3	G3BP1_RAD21	RB1_RBBP4
HDAC3_KDM1A	EIF2S1_RAD21	ESR1_JUN
HDAC3_KAT2B	EIF2S1_ELAVL1	ESR1_NCOA3
E2F4_HDAC3	HNRNPA3_SUMO2	AR_XRCC6
CEBPD_HDAC3	PRKDC_SP1	E2F1_FHL2
E2F4_HDAC2	BMI1_PRKDC	AR_NCOA3
DAZAP2_TCF7L2	PRKDC_SUMO2	CTNNB1_ZBTB33
BIRC2_XIAP	ELAVL1_PRKDC	CTCF_YY1
ELAVL1_XIAP	CDK9_MDM2	HDAC2_RBL1
KAT2B_MYC		ESR1_RBBP4
HDAC4_RBBP4		NCOA6_RB1
CEBPD_HDAC4		HDAC2_HMGA1
NEDD8_ZBTB33		BMI1_TOP2A
SUMO2_TP53BP1		HDAC1_HSF1
CDT1_KAT2B		CTNNB1_TRRAP
ARID3A_ELAVL1		NEDD8_POLR2A
CDT1_DDB1
TCF7L2_ZBTB33
MYC_TRIM28
HDAC1_RBBP4
KDM1A_TRIM28

## Sheet: Pol-II Chromatin maintainer
Topic_1	Topic_2	Topic_3	Topic_4	Topic_5	Topic_6	Topic_7	Topic_8
MYC_SMARCA4	SPG21_ZNF263	EP300_POLR2A	REST_SUB1	ELAVL1_HEY1	MYC_RAD21	FOS_JUN	ERCC3_SIX5
MYC_SMARCB1	AKIRIN2_SPG21	KAT2B_POLR2A	REST_SMARCE1	JUN_TAF1	RAD21_SUMO2	MYC_NFYB	ERCC3_MYC
SMARCA4_SMARCB1	AKIRIN2_ELAVL1	EP300_KAT2B	HDAC5_REST	ELAVL1_MYC	CHD4_RAD21	JUN_NFYA	EYA3_SIX5
CREBBP_SMARCA4	ZNF263_ZNF446	DHX9_POLR2A	REST_TERF2	JUN_MYC	MYC_SUMO2	FOS_TAF1	JUN_SKI
RB1_SMARCA4	YY1_ZNF232	MDC1_POLR2A	EP300_SUB1	HEY1_NOTCH1	DHX9_RAD21	EP300_FOS	EYA3_SKI
SMARCA4_STAT1	ZNF232_ZNF446	ESR1_POLR2A	RCOR1_SMARCE1	HEY1_MYOD1	CHD3_RAD21	NFYA_NFYB	EYA3_H2AFX
SMARCB1_SUMO2	SPG21_YLPM1	POLR2A_XRCC5	RCOR1_REST	JUN_MYOD1	PRKDC_RAD21	EP300_NFYB	GTF2E2_JUN
SMARCA4_SUMO2	ELAVL1_YY1	POLR2A_POLR2E	ELAVL1_TERF2	MAX_TAF1	JUN_SUMO2	CREBBP_FOS	ERCC3_GTF2E2
RUNX1_SMARCA4	PRMT1_YLPM1	CUL2_POLR2A	SUMO2_TERF2	EP300_MYC	HSP90AA1_RAD21	EP300_NFYA	SIN3A_TAF1
HDAC2_SMARCA4	MYC_YY1	NEDD4_POLR2A	ELAVL1_SUB1	RELA_TAF1	CHD3_SUMO2	CREBBP_NFYB	JUN_SUMO2
JUN_SUMO2	PRMT1_YY1	EP300_MDC1	SMARCE1_SUMO2	RB1_TAF1	CHD4_SUMO2	FOS_RELA	SIN3A_SUMO2
CARM1_CUL3	EP300_YY1	HIRA_POLR2A	SUB1_SUMO2	MYC_RELA	PCNA_RAD21	FOS_HDAC2	RELA_SIN3A
COPS5_SMARCA4	RB1_YY1	CUL2_ELAVL1	RCOR1_SUB1	EP300_JUN	CHD3_JUN	CARM1_FOS	SIN3A_SKI
SMAD2_SMARCA4	WDR48_YLPM1	CDKN1A_POLR2A	HDAC3_HDAC5	MYC_RB1	RAD21_RAN	FOS_RUNX1	ELAVL1_H2AFX
RUNX1_SMARCB1	KIAA0101_YLPM1	PCNA_POLR2A	SMARCA4_SMARCE1	JUN_RB1	CHD4_MYC	CREBBP_JUN	HDAC2_SIN3A
CARM1_SMARCA4	KIAA0101_PRMT1	POLR2E_XRCC5	RCOR1_SUMO2	JUN_RELA	MYC_PRKDC	MYC_NFYC	MED1_MYC
CUL3_ELAVL1	SUMO2_YY1	EP300_JUN	KDM5C_REST	JUN_STAT1	PRKDC_SUMO2	FOS_JUND	ERCC3_POLR2A
CUL3_SUMO2	PRMT1_STAT1	CCNK_POLR2A	HDAC2_SMARCE1	ELAVL1_TAF10	JUN_NACA	ELAVL1_NFYC	RB1_SKI
CARM1_CEBPB	HMGCS1_SPG21	KAT2B_MYC	RCOR1_SMARCA4	EP300_MYOD1	NACA_RAD21	NFYB_NFYC	GATA2_MED1
COPS5_JUN	KARS_KIAA0101	ELAVL1_HIRA	AR_SMARCE1	TAF1_TAF10	HSP90AA1_JUN	CREBBP_EP300	ERCC3_NEDD8
COPS5_CUL3	HMGCS1_KARS	GPS1_JUN	HDAC2_RCOR1	MYC_TAF10	JUN_MYC	EP300_JUN	SIN3A_TP53
CEBPB_MYC	EWSR1_ZNF165	GTF2F2_JUN	SMARCB1_SMARCE1	NOTCH1_RELA	DHX9_SUMO2	ELAVL1_JUND	SIN3A_SMARCA4
COPS5_SMARCB1	ZNF165_ZNF446	GPS1_POLR2A	HDAC5_YY1	MYOD1_RB1	RAD21_SFPQ	EP300_JUND	TAF1_TP53
JUN_RUNX1	EP300_PRMT1	GTF2F2_POLR2A	CARM1_TERF2	CREBBP_ELAVL1	EWSR1_RAD21	NFYA_NFYC	EP300_POLR2A
CEBPB_SMARCA4	ELAVL1_EWSR1	POLR2A_TADA2A	KDM5C_SUMO2	EP300_RELA	SFPQ_SUMO2	CARM1_CREBBP	SIN3A_SNW1
NR3C1_SMARCA4	USP7_YLPM1	CDKN1A_ESR1	HDAC5_PRMT1	CCND1_TAF1	DHX9_JUN	CREBBP_MYC	H2AFX_NEDD8
CARM1_COPS5	KIAA0101_USP7	CDKN1A_EP300	HDAC2_KDM5C	EP300_NOTCH1	ELAVL1_SUMO2	CARM1_ELAVL1	JUN_VDR
CARM1_SMARCB1	EWSR1_KIAA0101	CCNK_ELAVL1	TERF2_YY1	CREBBP_JUN	CHD3_CHD4	FOS_MAPK1	AR_SIN3A
CUL3_NONO	EWSR1_USP7	CDKN1A_JUN	HDAC5_SIN3A	CCND1_ELAVL1	CHD4_ELAVL1	CARM1_EP300	ATF3_JUN
CUL3_PRMT5	TP53_WDR48	GTF2I_POLR2A	SIN3A_SMARCE1	EP300_STAT1	ELAVL1_PRKDC	HDAC2_JUN	H2AFX_POLR2A
MYC_SUMO2	KARS_SUMO2	ELAVL1_MDC1	DHX9_HDAC5	MEN1_MYC	MCM4_SUMO2	EP300_HDAC2	ERCC3_GTF2H1
CREB1_SMARCA4	HDAC3_YY1	KAT2B_RB1	PRMT1_TERF2	CCND1_RB1	MCM4_RAD21	NFYB_TP53	SMARCA4_STAT1
RBBP4_SMARCA4	PRMT1_RUNX1	KAT2B_TADA2A	HDAC5_HIF1A	MEN1_TAF1	ELAVL1_SFPQ	EP300_MYC	ERCC3_PSMC5
CEBPB_RUNX1	SUMO2_USP7	H2AFX_POLR2A	CARM1_SMARCE1	ELAVL1_SUMO2	ELAVL1_MCM4	CREBBP_HDAC2	GATA2_POU1F1
ING1_RBBP4	ATF2_YY1	JUN_NEDD4	HDAC4_HDAC5	CREBBP_EP300	DDB1_RAD21	FOS_SIRT1	NEDD8_PSMC5
MYC_NONO	SMAD2_YY1	CTCF_POLR2A	HIF1A_SUMO2	ELAVL1_GTF2E1	CDC34_RAD21	CARM1_NCOA3	GATA2_SMAD4
CARM1_MYC	AR_PRMT1	ESR1_JUN	SP1_SUB1	GTF2E1_TAF1	RAD21_SMARCA5	FOS_NCOA3	HDAC3_MYC
CEBPB_ELAVL1	COPS5_EWSR1	CCNK_MYC	HDAC2_HIF1A	MAX_SMAD4	DHX9_PCNA	EP300_NCOA3	JUN_POU1F1
COPS5_NONO	COPS5_USP7	MYC_XRCC5	HDAC5_HSP90AA1	ELAVL1_RBBP4	ELAVL1_RAN	CARM1_MYC	SIN3A_VDR
CARM1_ELAVL1	COPS5_KARS	CUL2_DHX9	HDAC3_HIF1A	MEN1_RELA	PCNA_PRKDC	HDAC2_RELA	NONO_SIN3A
ELAVL1_NONO	EWSR1_HDAC3	POLR2A_SUB1	ESR1_HDAC5	RBBP4_USF1	ELAVL1_MYC	ELAVL1_NCOA3	MTA1_SIN3A
CEBPB_SUMO2	BCL6_YY1	MCM3_POLR2A	EP300_HIF1A	SIN3A_TAF1	SMARCA5_SUMO2	HDAC2_MYC	HDAC2_RELA
MYC_SMAD2	SP1_YY1	CUL2_RELA	HDAC5_PRKDC	CCNT1_MYC	CHD3_SMARCA5	CARM1_RELA	EP300_GATA1
CUL3_SMARCA4	KARS_MAPK1	DHX9_JUN	ATF3_HDAC5	CCNT1_TAF1	NAP1L1_RAD21	CREBBP_ELAVL1	SIN3A_SP1
HDAC3_SMARCA4	NEDD4_YY1	MYC_POLR2E	HSP90AA1_TERF2	PRMT1_USF1	MYC_SMARCA5	HDAC2_NCOA3	CHD4_SUMO2
NONO_SUMO2	NFE2L2_YY1	NR0B2_POLR2A	CHD4_SMARCE1	CREBBP_MYC	RAD21_RPL5	MAPK1_MYC	NEDD8_POLR2A
KAT2B_SMARCB1	CREB1_YY1	MDC1_XRCC5	TERF2_XRCC6	MYC_SUMO2	EP300_NAP1L1	JUN_MAPK1	HDAC2_SUMO2
HDAC2_NR3C1	DHX9_KIAA0101	MYC_TADA2A	HDAC5_XRCC6	GFI1B_TAF1	EP300_PCNA	FOS_POLR2E	CREBBP_GATA1
CREBBP_STAT1	NOTCH1_WDR48	DHX9_XRCC5	DDB1_HDAC5	GFI1B_NOTCH1	DDX3X_RAD21	HDAC2_POLR2E	EP300_GABPA
CEBPB_SMARCB1	HSP90AA1_KIAA0101	ESR1_XRCC5	ESR1_SMARCE1	SMAD4_SNW1	DDB1_MYC	EP300_MAPK1	CHD4_MYC
CREBBP_NR3C1	APBB1_YLPM1	PCNA_XRCC5	ITCH_SMARCE1	CREBBP_STAT1	NAP1L1_SUMO2	MYC_POLR2E	MNT_SIN3A
CREBBP_JUN	CREBBP_ELAVL1	CUL2_PCNA	HDAC5_XRCC5	MYC_SNW1	DHX9_PRKDC	FOS_TSC22D3	HDAC4_SIN3A
ING1_SMARCA4	ATF2_EP300	CUL2_MCM3	DDB1_TERF2	AR_TAF1	DDB1_EP300	HDAC2_SIRT1	HDAC2_MTA1
CREBBP_MYC	ATF2_JUN	POLR2E_TAF10	HIF1A_JUN	MYC_SMARCA4	MCM3_RAD21	JUN_SIRT1	ELAVL1_MNT
CREBBP_SMAD2	ITCH_WDR48	CCND1_KAT2B	BCL6_HDAC5	RBBP4_SIN3A	SFPQ_SMARCA5	EP300_SIRT1	NONO_SUMO2
HDAC3_MYC	HDAC4_YY1	KAT2B_MYOD1	HDAC5_RUNX2	EP300_GABPA	DDX3X_ELAVL1	JUN_MYC	EP300_VDR
COPS5_ELAVL1	KIAA0101_RBBP4	EP300_MYC	EP300_HDAC3	MYOD1_SNW1	ELAVL1_HEY1	NFYA_SP1	ELAVL1_NONO
RBBP4_SMARCB1	ESR1_PRMT1	EP300_PCNA	EP300_RUNX2	RB1_SNW1	DDB1_PCNA	ELAVL1_SIRT1	HDAC2_JUN
JUN_SMAD2	DHX9_EWSR1	DHX9_PCNA	JUN_RUNX2	RBBP4_SUMO2	DHX9_RPL5	JUN_RUNX1	AR_GTF2H1
JUN_NR3C1	SUMO3_YY1	NEDD4_POLR2E	HDAC5_JDP2	EP300_PRMT1	HSP90AA1_RPL5	RELA_SIRT1	RB1_RBBP4
CUL3_SMARCB1	APBB1_DHX9	CBX3_POLR2A	HIF1A_MYC	CCND1_EP300	CTCF_RAD21	EP300_RELA	HDAC2_NONO
RUNX1_SMAD2	ATF2_CREBBP	ERCC3_POLR2A	TERF2_XRCC5	AR_RB1	DDX3X_SUMO2	JUND_SUMO2	GTF2H1_RB1
NR3C1_SUMO2	ATF2_MAPK1	CBX3_ELAVL1	CSNK2B_TERF2	STAT1_SUMO2	ELAVL1_EWSR1	ELAVL1_HDAC2	MNT_MYC
GATA2_MED1	COPS5_ELAVL1	NR0B2_SIN3A	CSNK2A2_TERF2	AR_JUN	CHD4_SRRM1	CREBBP_NFE2	ATF3_RELA
CREB1_NR3C1	SUMO2_SUMO3	CUL2_CUL5	DDX21_TERF2	NOTCH1_SNW1	RAD21_SRRM1	ATF2_FOS	NEDD8_SUMO2
MED1_MYC	JUN_SUMO2	CUL5_POLR2A	HDAC4_RCOR1	SMARCA4_SUMO2	SRRM1_SUMO2	HDAC2_TSC22D3	CREBBP_STAT1
CREBBP_HDAC2	JUN_SUMO3	CUL5_POLR2D	HDAC2_SUMO2	ELAVL1_HDAC2	ELAVL1_SRRM1	ELAVL1_TSC22D3	MYC_NONO
CREB1_HDAC2	DHX9_PRMT1	CUL5_ELAVL1	EP300_HDAC2	EGR1_EP300	CSNK2A1_RPL5	JUN_TSC22D3	RB1_SMARCA4
ELAVL1_ING1	DDX21_KIAA0101	POLR2A_QKI	APLP2_HDAC5	RELA_SIN3A	CDC34_CSNK2A1	TAF1_TP53	ELAVL1_SUMO2
JUN_MYC	ATF2_JDP2	ELAVL1_QKI	NR3C1_SMARCE1	EP300_TP53	SFPQ_SRRM1	JUND_MAPK1	STAT1_VDR
CREBBP_HDAC3	ELAVL1_SMAD2	POLR2A_POLR2D	HDAC5_LRPPRC	TAF10_TP53	SRRM1_WAPAL	EP300_MYOD1	CHD4_HDAC2
SIN3A_SMARCA4	ELAVL1_ITCH	ELAVL1_POLR2D	C1QBP_HDAC5	MEN1_SIN3A	EIF2S1_RAD21	JUN_SUMO2	JUN_RUNX1
HDAC2_SMAD2	COPS6_EP300	GTF2H1_POLR2A	HDAC5_KDM5B	GABPA_MED1	EIF2S1_ELAVL1	CREBBP_RUNX1	JUN_MTA1
RBBP4_SUMO2	ATF2_ETS1	H2AFX_MDC1	GFI1B_RCOR1	MYOD1_RUNX1	RAD21_UBE3C	MYOD1_SIRT1	HDAC2_SNW1
PRMT5_SMARCA4	ATF2_CSNK2A2	POLR2A_RUVBL2	MYC_SMARCB1	HDAC3_JUN	API5_RAD21	MYOD1_TSC22D3	EP300_STAT1
HDAC2_SUMO2	COPS6_HSP90AA1	MDC1_TP53	HDAC5_NONO	EGR1_RELA	RAD21_WAPAL	JUN_RELA	ATF3_CREBBP
RB1_RBBP4	ETS1_JUN	POLR2A_POLR2I	ATF3_HDAC4	EP300_SNW1	ELAVL1_UBE3C	ATF2_NFYA	MTA1_SUMO2
JUN_STAT1	ETS1_RUNX1	POLR2E_POLR2I	PRKDC_SUMO2	RUNX1_SIN3A	SUMO2_WAPAL	HDAC2_RB1	CHD4_SIN3A
CREB1_MYC	ETS1_SUMO2	POLR2E_RUVBL2	HDAC5_RBBP4	CREBBP_EGR1	API5_ELAVL1	MAPK1_NCOA3	CREBBP_HDAC3
CARM1_CREBBP	ELAVL1_ETS1	H2AFX_KAT2B	HDAC3_RUNX2	PRMT1_STAT1	ELAVL1_WAPAL	EP300_NOTCH1	CHD4_RBBP4
HDAC2_JUN	APBB1_APLP2	AR_XRCC5	HIF1A_SMARCA4	EP300_RUNX1	EP300_FEN1	MYC_RELA	MYC_SUMO2
ELAVL1_SUMO2	COPS6_RFWD2	ELAVL1_SUB1	LRPPRC_SUMO2	ASH2L_USF1	FEN1_PCNA	NFYA_TAF11	BCL6_SIN3A
H2AFX_SMARCA4	CSNK2B_WDR48	EP300_MYOD1	JUN_PRKD1	ASH2L_PRMT1	FEN1_RAD21	ELAVL1_TAF11	ATF3_SUMO2
CEBPB_NR3C1	CSNK2A2_WDR48	NFKB1_POLR2A	HDAC5_PRKD1	HDAC3_RBBP4	MYC_RELA	EP300_RUNX1	MED1_TP53
ING1_SMARCB1	COPS6_EWSR1	EP300_SUB1	CSNK2A2_TOP2A	AR_SIN3A	PRKDC_SMARCA5	HDAC2_RUNX1	ATF3_STAT1
SMARCA4_VDR	COPS6_JUN	CDKN1A_PCNA	HIF1A_RUNX2	CEBPB_RELA	CHD3_TP53	POLR2E_SIRT1	MED1_POU1F1
HDAC2_MYC	CLINT1_JUN	FOS_POLR2E	JUN_RBM39	CCNT1_SNW1	PRKDC_TP53	HDAC1_NFYA	HDAC3_SKI
CREBBP_RUNX1	COPS5_COPS6	CCND1_MCM3	JUN_TOP2A	MEN1_SNW1	EP300_MYC	ATF2_EP300	HDAC2_PTMA
BCL6_SMARCA4	CSNK2B_SIRT1	MYC_RUVBL2	HDAC5_RBM39	ELAVL1_RUNX1	FEN1_SUMO2	KAT2B_NFE2	STAT1_SUMO2
KAT2B_MYC	APLP2_ELAVL1	CUL2_GPS1	DHX9_TOP2A	AR_PRMT1	MCM3_SUMO2	RB1_RBBP4	PTMA_SIN3A
JUN_VDR	CLINT1_ELAVL1	NFKB1_SIN3A	RCOR1_SUMO3	HDAC3_RB1	MYC_TMPO	CARM1_MYOD1	ING1_SIN3A
CARM1_MYOD1	ELAVL1_RFWD2	MYC_POLR2I	DDX21_RBM39	RBBP4_SMARCA4	RAD21_TMPO	POLR2E_TAF10	HSP90AA1_SIN3A
CEBPB_KAT2B	CSNK2A2_CSNK2B	GTF2F2_POLR2E	RBM39_SUMO2	EP300_HDAC3	SUMO2_TMPO	CCND1_NCOA3	HDAC2_ING1
HDAC2_ING1	APLP2_JUN	CCND1_PCNA	TERF2_TOP2A	CREB1_EP300	CSNK2A1_TAF1	JUN_MYOD1	MEN1_SIN3A
CREB1_JUN	CSNK2B_SUMO2	ELAVL1_H2AFX	SUMO2_TOP2A	MEN1_TP53	LRPPRC_RAD21	COPS5_JUND	KLF11_SIN3A
ING1_KAT2B	DDX21_JUN	NR0B2_TP53	SMARCB1_SUMO2	HSP90AA1_SP1	CAD_RAD21	RB1_SIRT1	HBP1_SIN3A
ELAVL1_RBBP4	CSNK2A2_HSP90AA1	ELAVL1_HEY1	C1QBP_MYC	CREB1_RBBP4	LRPPRC_SUMO2	ELAVL1_RUNX1	JUN_SMAD2
CEBPB_CREB1	HSP90AA1_SUMO3	EP300_RELA	HDAC3_PRKDC	ASH2L_MEN1	LRPPRC_TP53	ATF2_JUN	MYC_SMAD2
NONO_SMARCA4	CSNK2A2_JUN	ESR1_SIN3A	RUVBL2_SUMO2	HDAC2_RB1	LRPPRC_MYC	NCOA3_PRMT1	HDAC3_RELA
GATA1_SMARCA4	DDX21_SUMO2	DHX9_SND1	ATF3_SUMO2	MYC_SMARCB1	CHD3_SIN3A	HEY1_MYOD1	ELAVL1_SMAD2
CEBPB_CREBBP	CSNK2B_JUN	POLR2A_SND1	MYC_XRCC5	CREB1_JUN	CHD4_SIN3A	HDAC2_SUMO2	ERCC3_ERCC5
NFE2L2_SMARCA4	ELAVL1_JDP2	POLR2A_UBN1	LRPPRC_MYC	RBBP4_SMARCB1	CAD_SUMO2	JUN_SP1	CREBBP_SMARCA4
GATA2_POU1F1	HDAC4_JDP2	ESR1_GTF2H1	ACTL6A_MYC	CREB1_MYC	CCND1_PCNA	MYOD1_RUNX1	GATA1_HDAC3
SIN3A_SMARCB1	ELAVL1_MTA1	SIN3A_TADA2A	ACTL6A_SMARCA4	GTF2I_MYC	MCM3_MCM4	HDAC3_MYC	CHD3_SIN3A
CHD4_RBBP4	EP300_MAPK1	EP300_NOTCH1	EP300_JUN	HDAC4_JUN	RB1_TMPO	CREBBP_KAT2B	HBP1_MYC
HNRNPC_SMARCA4	JUN_TSC22D3	CDC14A_TP53	RUVBL2_YY1	CEBPB_CREBBP	CTCF_SUMO2	ITCH_JUN	ELAVL1_PTMA
COPS5_HNRNPC	ELAVL1_TSC22D3	CDC14A_POLR2A	ELAVL1_PRKDC	ELAVL1_MDC1	SIN3A_SUMO2	NFYA_TAF6	SMARCA4_VDR
HNRNPC_MYC	AR_RB1	ASF1A_HIRA	ACTL6A_RUVBL2	ESR1_RBBP4	AR_PRKDC	ITCH_NFE2	SFPQ_SIN3A
H2AFX_HNRNPC	HDAC2_TSC22D3	HIRA_UBN1	HDAC2_RUVBL2	EP300_MDC1	HSP90AA1_SIN3A	HDAC1_SP1	GATA2_POU2AF1
CUL3_HNRNPC	COPS5_RFWD2	ASF1A_UBN1	HDAC5_RUVBL2	MED1_MYC	RAN_SIN3A	KAT2B_MYC	ATF2_H2AFX
HNRNPC_SUMO2	JUN_RFWD2	GTF2E1_SND1	NONO_SUMO2	ELAVL1_IRF9	SIN3A_SMARCA5	JUN_NEDD4	ELAVL1_KLF11
STAT1_VDR	ELAVL1_NR3C1	GTF2E1_GTF2F2	PRKDC_XRCC5	CEBPB_EP300	MCM3_SMARCA5	FOS_NCOA6	PTMA_SUMO2
HDAC2_RB1	JDP2_JUN	CCND1_CDKN1A	ACTL6A_YY1	CREBBP_HDAC2	MCM2_MCM3	HDAC2_MEN1	ESR1_SIN3A
STAT1_SUMO2	ATF2_RB1	CTCF_SIN3A	HDAC3_MYC	EIF2AK2_STAT1	MCM2_MCM4	NEDD4_NFE2	ELAVL1_SFPQ
CHD4_SMARCA4	AR_MAPK1	CCND1_EP300	HDAC4_JUN	EIF1AD_ELAVL1	MCM2_RAD21	FOS_SUMO1	MGEA5_SIN3A
ATF3_SMARCA4	ITCH_JUN	GTF2H1_RB1	JUN_SUMO2	EIF2AK2_ELAVL1	MCM2_SUMO2	AR_NCOA3	ELAVL1_MGEA5
MYOD1_RUNX1	HSP90AA1_NR3C1	EP300_FOS	ACTL6A_SMARCE1	EIF1AD_STAT1	JUN_RELA	ATF2_CREBBP	HDAC2_VDR
CHD4_MYC	ITCH_SMAD2	ERCC3_MYC	JDP2_JUN	SMARCB1_SUMO2	SFPQ_SIN3A	CEBPB_ELAVL1	AR_CCND1
ELAVL1_HNRNPC	JUN_MAPK1	GTF2I_MYC	NONO_SMARCB1	SIN3A_SMARCB1	CCND1_MCM3	CREBBP_HDAC3	ERCC5_SUMO2
CARM1_CREB1	EP300_SIRT1	AR_GTF2H1	ALDOA_MYC	CEBPB_EGR1	RAD21_TRAP1	ATF3_JUN	HDAC2_SFPQ
JUN_POU1F1	JUN_MTA1	POLR2A_POLR2B	ALDOA_HDAC5	GABPA_KEAP1	SUMO2_TRAP1	NCOA3_SMAD2	SFPQ_SUMO2
RAN_SMARCB1	COPS5_HSP90AA1	POLR2B_RUVBL2	ALDOA_SUMO2	AR_HDAC3	RAD21_SKIV2L2	CEBPB_MYC	MECP2_SIN3A
HDAC2_NONO	ELAVL1_SIRT1	MYC_POLR2B	C1QBP_YWHAB	NMI_STAT1	SKIV2L2_SUMO2	JUN_MAPK8	FOS_RELA
CREB1_MYOD1	NEDD4_SMAD2	POLR2B_TADA2A	DDX20_MYC	CHD4_SMARCA4	CTCF_SIN3A	MAPK8_NFE2	ELAVL1_RAN
CHD4_SUMO2	MTA1_SUMO2	POLR2B_POLR2I	DDX20_HDAC5	CHD3_JUN	AR_RAN	RBBP4_SP1	GATA1_SMARCA4
PRMT5_SMARCB1	HDAC2_MTA1	POLR2B_POLR2E	DDX20_SUMO2	ELAVL1_TNFRSF1A	CCND1_MCM2	HDAC1_SUMO2	CREBBP_SMAD2
ELAVL1_H2AFX	ESR1_SMAD2	HEY1_NOTCH1	HIF1A_MCM7	ESR1_JUN	CSNK2A1_TP53	KAT2B_NCOA3	MYC_SNW1
HDAC2_RUNX1	MAPK1_MYC	EP300_TP53	MCM7_MYC	MYC_PSMC3	RAD21_SMC4	NOTCH1_RELA	ELAVL1_MECP2
MYOD1_PRMT5	ESR1_HSP90AA1	FOS_JUN	HDAC5_MCM7	MYC_YY1	AR_SFPQ	CCND1_HDAC2	ELAVL1_MTA1
H2AFX_NONO	ELAVL1_HDAC2	HEY1_MYOD1	MCM7_TERF2		RB1_TRAP1	NFYA_PWP1	AR_JUN
CHD4_HNRNPC	CARM1_PRMT1	ASF1A_TP53	MCM7_SUMO2		ASF1A_MCM2	EP300_KAT2B	BCL6_HDAC2
COPS5_PABPN1	HDAC2_SIRT1	CUL2_PRMT1	KDM5B_RCOR1		ASF1A_MCM4	KAT2B_NFYC	RELA_SIRT6
CUL3_PABPN1	BCL6_HSP90AA1	ASF1A_TAF1	RUVBL1_YY1		SKIV2L2_TAF10	CARM1_CEBPB	EP300_SMAD2
CARM1_PABPN1	AR_JUN	TAF1_TP53	NCL_YY1		MYC_RB1	NFYC_SMAD2	H2AFX_MDC1
PABPN1_SMARCA4	JUN_SIRT1	FOS_RELA	PSMB5_PSMC6		EP300_JUN	JUND_YY1	RUNX1_VDR
ELAVL1_PABPN1	BCL6_HDAC4	RELA_TAF1	MYC_PSMB5		JUN_TAF1	NFYA_SRF	CEBPB_MYC
EP300_GATA1	RB1_SIRT1	JUN_TAF1	HDAC5_PSMB5		HDAC2_SFPQ	BCL6_JUND	SMAD2_SNW1
ELAVL1_SMAD2	ELAVL1_RUNX1	AR_CCND1	PSMB5_PSMD3		CREBBP_MYC	RB1_SMARCA4	CHD4_ELAVL1
CREBBP_GATA1	HSP90AA1_JUN	AR_JUN	PSMA5_PSMB5		JUN_RB1	ATF3_CREBBP	ING1_RBBP4
NONO_SMARCB1	JUN_NEDD4	AR_SIN3A	HDAC3_TUBA1A		ASF1A_TP53	SUMO2_YY1	CEBPB_ELAVL1
HIF1A_MYC	EP300_MTA1	RB1_TAF1	PPP2CA_PSMC6		STAT1_SUMO2	ATF3_JUND	ATF3_SMAD2
CREBBP_HIF1A	MYC_NFE2L2	JUN_RB1	MYC_PPP2CA		CHD3_HDAC2	RBBP4_TAF6	HDAC3_SMARCA4
HIF1A_SMARCA4	JUN_NFE2L2	JUN_RELA	HDAC5_PPP2CA		CSNK2A1_FOS		BCL6_JUN
HDAC3_HIF1A	EP300_NR3C1	AR_TAF1	PPP2CA_PSMD3		AR_JUN		PRKDC_XRCC6
HDAC2_HIF1A	NFE2L2_SUMO2	CCND1_TAF1	PPP2CA_PRKDC		CAD_SMARCA4		BCL6_HSP90AA1
CREB1_RBBP4	HDAC4_STAT1	TAF1_TAF10	MYC_PSMC6		RAD21_RPL6		H2AFX_SMARCA4
ATF3_SUMO2	COPS5_DHX9	SIN3A_TP53	HDAC5_PSMC6		ASF1A_TAF1		EP300_SNW1
MECP2_SMARCB1	COPS5_JUN	CCND1_RB1	PSMC6_PSMD3		CHD4_HDAC2		HDAC9_SIN3A
CHD4_HDAC2	AR_HDAC3	TAF10_TP53	PSMC6_RUVBL1		SIN3A_TP53		SMARCA4_SMARCB1
HDAC3_JUN	NR3C1_SUMO2	GTF2E1_TAF1	PSMA5_PSMC6		CREBBP_JUN		EP300_HDAC3
HIF1A_JUN	CREB1_NR3C1	RELA_SIN3A	HIF1A_RUVBL2		RELA_SIN3A		HSP90AA1_JUN
COPS5_PPP1CC	CREBBP_NR3C1	FOS_TAF1	HIF1A_STUB1		HSP90AA1_SP1		SIN3A_TADA2A
COPS5_TRA2A	JUN_NR3C1	AR_RB1	ACTL6A_RUVBL1		RPL5_RPL6		PHB_SIN3A
CUL3_TRA2A	JUN_RUNX1	SIN3A_TAF1	PKN1_TUBA1A		RPL5_SUMO1		ATF3_SMARCA4
PPP1CC_SMARCB1	RUNX1_SMAD2	PCNA_RUVBL2	MYC_PKN1		RPL6_SUMO1		HEY2_NOTCH1
SMARCB1_TRA2A	ESR1_HDAC3	H2AFX_XRCC5	HDAC5_PKN1		SMC4_SUMO1		HEY2_SIN3A
ELAVL1_PPP1CC	HDAC2_NR3C1	POLR2D_POLR2E	PKN1_TUBB		SMARCA5_SUMO1		ATF3_HDAC3
SUMO2_TRA2A	BCL6_HDAC2	POLR2D_XRCC5	EFTUD2_RUVBL2		PDS5B_SUMO1		MYC_XRCC6
ELAVL1_TRA2A	HDAC2_SMAD2	CUL5_DHX9	RUVBL1_RUVBL2		PDS5B_RAD21		SFPQ_SNW1
NONO_PPP1CC	HDAC4_SP1	XRCC5_YY1	MYC_TUBA1A		AR_CCND1		HDAC2_NEDD8
ELAVL1_NR3C1	HDAC3_MYC	CUL5_PCNA	HDAC5_TUBA1A		MEN1_MYC		EP300_ING1
CEBPB_RB1	CREBBP_SMAD2	CUL5_POLR2I	TUBA1A_TUBB		SMARCA4_SUMO2		MYOD1_PHB
ELAVL1_MYC	EP300_SMAD2	POLR2D_POLR2I	MYC_SNRNP200		RELA_TAF1		SIN3A_SMARCA5
ATF3_CREBBP	CREB1_HDAC2	NEDD8_POLR2A	MYC_PRPF8		MYC_TAF10		MYC_TADA2A
MYC_RB1	HDAC4_JUN	DHX9_H2AFX	EFTUD2_MYC		TAF1_TP53		ELAVL1_PRKDC
ATF3_JUN	MYC_SMAD2	CUL2_ILF3	MYC_YWHAB		SIN3A_TAF1		SNW1_TADA2A
ATF3_STAT1	STAT1_SUMO2	CUL2_NEDD8	MYC_PSMD3		CCNT1_TAF1		EP300_PTMA
ATF3_HDAC3	CREBBP_HDAC3	DHX9_ILF3	MYC_RUVBL1		MEN1_RELA		JUN_KDM2B
ELAVL1_MECP2	HDAC3_RUNX1	ILF3_NEDD8	MYC_NCL		AR_RB1		KDM2B_SIN3A
COPS5_HIF1A	ESR1_SP1	ILF3_POLR2A	MYC_TUBB		AR_SIN3A		KDM2B_SUMO2
HIF1A_SUMO2	RB1_SP1	ELAVL1_MYC	CSE1L_MYC		MEN1_TP53		SIRT6_XRCC6
RELA_SIRT6	JUN_SMAD2	ILF3_PRMT1	MYC_PSMA5		MEN1_TAF1		NONO_TADA2A
ELAVL1_RUNX1	TAF1_TP53	DHX9_NEDD8	HSPH1_MYC		TAF1_TAF10		POU2AF1_SMAD2
ELAVL1_RAN	SMARCAD1_YY1	MDC1_STAT1	MYC_SLC25A11		RB1_TAF1		HDAC2_SAP130
HDAC2_VDR	KIAA0101_SMARCE1	RUVBL2_YY1	MYC_STUB1		MEN1_SIN3A		MYC_SAP130
RUNX1_VDR	BCL6_JUN	SNW1_TADA2A	HNRNPF_MYC		CCNT1_MYC		SAP130_SIN3A
MYC_NFE2L2	JUN_SP1	ESR1_PRMT1	DDX1_MYC		RAD21_RPS3A		SAP130_SUMO2
EP300_ING1	RELB_YY1	NR0B2_SMARCB1	MYC_XPOT		TAF10_TP53		EP300_KLF11
CHD4_ELAVL1	DHX9_SUMO2	CREBBP_KAT2B	MYC_TRIP12		CCND1_TAF1		NEDD8_SIRT1
KAT2B_MYOD1	DHX9_JUN	DHX9_PRMT1	MYC_ZNF281		JUN_STAT1		EP300_HBP1
RB1_VDR	BCL6_EP300	H2AFX_NEDD8	IDH3A_MYC		CCND1_RB1		CHD3_SUMO2
AKT1_SMARCB1	MLH1_YLPM1	JUN_MYOD1	HDAC5_SNRNP200		CHD4_SMARCA4		MYC_SMARCA5
BCL6_HDAC2	KIAA0101_PRMT5	CCND1_ELAVL1	HDAC5_PRPF8		AR_TAF1		ATF3_CEBPB
AKT1_NOTCH1	SMARCAD1_USP7	MCM3_NEDD8	EFTUD2_HDAC5		CDC34_PPP1CB		CHD3_MTA1
JUN_NFE2L2	ING1_KIAA0101	ELAVL1_TAF10	HDAC5_YWHAB		SREBF2_SUMO2		HDAC2_SMARCA5
EP300_NR3C1	RELB_SMARCE1	CBX3_SUMO2	HDAC5_PSMD3		MAX_PPP1CB		PSMC5_SP1
HDAC9_SMARCA4	ESR1_JUN	MYC_RB1	HDAC5_RUVBL1		CREBBP_EP300		HDAC9_JUN
ATF3_SMAD2	SMARCAD1_SMARCE1	NEDD4_POLR2B	HDAC5_TUBB		FHL3_RAD21		HDAC2_SMARCA4
HDAC9_HIF1A	SMARCE1_SUMO2	POLR2B_SUB1	CSE1L_HDAC5		FHL3_SREBF2		SMARCA5_SUMO2
CUL3_PHB	PRMT5_SMARCE1	CREBBP_MDC1	HDAC5_PSMA5		NPAT_RAD21		RBBP4_SP1
BCL6_JUN	HDAC1_KIAA0101	JUN_MYC	HDAC5_SLC25A11				CREBBP_MYC
HDAC3_HDAC9	HDAC3_RB1	ILF3_YY1	HDAC5_HNRNPF				ESR1_HSP90AA1
PCNA_SMARCA4		GTF2F2_POLR2B	DDX1_HDAC5				ATF3_JUND
PHB_SMARCA4		CUL2_EWSR1	HDAC5_XPOT				CREBBP_XRCC6
HDAC3_RB1		CUL5_ILF3	PRPF8_SNRNP200				MYC_XRCC5
EP300_STAT1		CUL5_NEDD8	EFTUD2_SNRNP200				BRD4_MYC
EP300_SMAD2		ELAVL1_GTF2E1	SNRNP200_TUBB				SUMO2_XRCC6
MYOD1_PABPN1		CUL5_EWSR1	SNRNP200_SUMO2				MYC_PRKDC
HDAC9_JUN		POLR2A_SSRP1	EFTUD2_PRPF8				EP300_FOS
HDAC3_RUNX1		CUL5_GPS1	PRKDC_PRPF8				NOTCH1_XRCC6
NFE2L2_SUMO2		ESR1_FOXO1	PRPF8_SUMO2				JUN_SP1
MED1_POU1F1		FOXO1_SMAD4	EFTUD2_PRKDC				RBBP4_SIN3A
GATA2_SMAD4		KAT2B_YY1	EFTUD2_SUMO2				ELAVL1_SUB1
PHB_RB1		DHX9_SSRP1	TUBB_YWHAB				GTF2I_STAT1
JUN_RB1		H2AFX_SSRP1	SUMO2_YWHAB				POU2AF1_SUB1
MYOD1_PHB		SSRP1_XRCC5	ELAVL1_YWHAB				XRCC5_XRCC6
AKT1_PPP1CC		MCM3_SSRP1	PSMA5_PSMD3				BCL6_HDAC4
SMARCB1_SMARCD3		NEDD8_SSRP1	PSMD3_SUMO2				HDAC2_MEN1
MYOD1_SMARCD3		MYC_TAF10	RUVBL1_SUMO2				CREBBP_PTMA
GATA1_HDAC3		NFKB1_RUVBL2	ELAVL1_RUVBL1				PRKDC_SIRT6
MECP2_SUMO2		CUL5_POLR2B	NCL_TERF2				BCL6_CHD3
NR3C1_RELA		POLR2B_POLR2D	NCL_SUMO2				SKI_SMAD2
GATA2_POU2AF1		MCM3_RPA1	ELAVL1_NCL				HDAC4_HDAC9
CREBBP_KAT2B		PCNA_RPA1	SMARCE1_TRIP12				CHD3_HDAC2
HEY1_MYOD1		POLR2A_RPA1	SUMO2_TUBB				GTF2I_POLR2A
BCL6_HDAC9			ELAVL1_TUBB				FOS_JUN
SIRT6_XRCC6			CSE1L_SUMO2				BCL6_EP300
CEBPB_EP300			HSPH1_TERF2				SUMO2_XRCC5
CARM1_EP300			STUB1_TERF2				BRD4_MED1
CUL3_NFE2L2			TERF2_ZNF281				PRKDC_XRCC5
PRKDC_SIRT6			IDH3A_TERF2				POU1F1_VDR
MYC_XRCC6			PSMA5_SUMO2				EP300_XRCC6
HDAC3_RBBP4			HSPH1_SUMO2				CREBBP_HBP1
HDAC3_ING1			STUB1_SUMO2				NEDD8_RBBP4
PRKDC_XRCC6			HNRNPF_SUMO2				PRKDC_SUMO2
MYC_PRKDC			DDX1_SUMO2				MDC1_POLR2A
CUL3_PCNA			SUMO2_ZNF281				HDAC4_HDAC5
CREB1_EP300			ELAVL1_HNRNPF				NOTCH1_SNW1
CHFR_SMARCA4			ELAVL1_ZNF281				GTF2I_POU2AF1
CARM1_RELA			NONO_SMARCA4				CEBPB_SMARCA4
HDAC2_RELA			CSNK2B_JUN				SUMO2_XRCC4
EP300_VDR			XRCC5_YY1				KIAA0101_PSMC5
NONO_SIN3A			HDAC2_JUN				HBP1_RB1
EP300_KAT2B			SUMO2_XRCC5				SMAD2_SMARCA4
EP300_HDAC3			POLR2B_SUMO2				GTF2H1_POLR2A
HDAC3_RELA			XRCC5_XRCC6				CEBPB_SUMO2
POU2AF1_SMAD2			CARM1_MYC				GTF2I_HDAC3
JUN_MYOD1			POLR2B_SUB1				HDAC5_SIN3A
CREBBP_EP300			HDAC3_JUN				SIRT6_XRCC5
KAT2B_RB1			POLR2B_RUVBL2				GTF2I_SUMO2
ELAVL1_PRKDC			ELAVL1_NONO				AR_SFPQ
JUN_RELA			PRKDC_YY1				HDAC5_PRMT1
KAT2B_SMAD2			DDX21_SUMO2				GTF2I_MYC
ACTL6A_EWSR1			CARM1_SMARCB1				CCND1_PRMT5
ING1_PCNA			MYC_POLR2B				NCOR1_SIN3A
ACTL6A_MYC			SMARCA4_SUMO2				POLR2A_POLR2E
EP300_HIF1A			ACTL6A_SMARCB1				MCM5_STAT1
CEBPB_RELA			CSNK2A2_JUN				MCM5_SUMO2
SIN3A_SUMO2			HDAC3_NONO				ESR1_PTMA
CREBBP_XRCC6			HDAC2_MYC				MCM5_NEDD8
CHFR_SMARCB1			HSP90AA1_SUMO3				PTK2_STAT1
HDAC3_NONO			MYC_XRCC6				NEDD8_PTK2
POU1F1_VDR			MYC_RUVBL2				PIAS1_STAT1
SIRT6_XRCC5			CHD4_MYC				JUN_PIAS1
ING1_SIN3A			MYC_SUMO2				NEDD8_PIAS1
MYC_XRCC5			CARM1_ELAVL1				PSMC3_PSMC5
CCND1_PRMT5			CSNK2A2_HSP90AA1				PSMC5_VDR
PRKDC_XRCC5			HDAC3_SMARCA4				MDC1_SUMO2
PRKDC_SUMO2			DDX21_JUN				MEN1_SNW1
XRCC5_XRCC6			HSP90AA1_SP1				HDAC2_TP53
EP300_HDAC2			ATF3_SUMO3				HDAC4_SP1
H2AFX_KAT2B			DDB1_MYC				ESR1_ING1
COPS5_PRKDC			CSNK2B_SUMO2				ELAVL1_MAPK6
NR3C1_RAN			JUN_SUMO3				AR_RAN
SUMO2_XRCC6			HDAC2_NR3C1				HDAC5_RBBP4
SMAD2_SNW1			HDAC4_JDP2				SUMO2_YY1
AKT1_EP300			CHD4_SMARCA4				GATA1_MAPK6
			AR_JUN				HDAC3_HDAC5
			SUMO2_SUMO3				HSP90AA1_PRMT5
			PRKDC_XRCC6				ESR1_HDAC5
			AR_HDAC3				EP300_TP53
			APLP2_JUN				HDAC5_YY1
			SMARCA4_SMARCB1				XRCC4_XRCC6
			CSNK2A2_CSNK2B				NCOA3_PSMC5
			XRCC6_YY1				CHD3_ESR1
			HDAC2_NONO				CCND1_HDAC3
			HDAC2_SMARCA4				RB1_YY1
			EP300_NR3C1				H2AFX_XRCC6
			BCL6_HDAC4				MDC1_STAT1
			CHD4_SUMO2				BRD4_EP300
			HDAC3_YY1				H2AFX_PRKDC
			KDM5B_SUMO2				DHX9_NEDD8
			ESR1_SP1				RELA_TAF1
			MYC_NONO				CHD3_TP53
			ELAVL1_KDM5B				ERCC5_GTF2H1
			BCL6_HSP90AA1				ATF3_HDAC4
			NR3C1_SUMO2				SMAD4_SNW1
			HDAC4_SP1				RB1_VDR
			HSP90AA1_NR3C1				PRKDC_XRCC4
			CARM1_SMARCA4				EP300_NCOR1
			ATF3_JUN				CREBBP_MDC1
			EP300_XRCC6
			SUMO2_YY1
			BCL6_JUN
			ESR1_JUN
			HDAC3_KDM5B
			SUMO2_XRCC6
			BCL6_EP300
			CHD4_HDAC2
			HSP90AA1_JUN
			MYC_PRKDC
			BCL6_HDAC2
			ESR1_HSP90AA1
			EP300_YY1
			JUN_SP1
			EP300_MYC
			ESR1_HDAC3
			JUN_NR3C1
			ELAVL1_YY1
			ELAVL1_MYC
